# Supplementary material for: Genetic diversity and population structure of trifoliate yam (Dioscorea dumetorum Kunth) in Cameroon revealed by genotyping-by-sequencing (GBS)
Source: BMC Plant Biol. 2018 Dec 18;18:359. doi: 10.1186/s12870-018-1593-x (PMC6299658; doi:10.1186/s12870-018-1593-x)
Supplement: Supplementary file 5 — Edges, weight of migrations (8 and 9) and likelihood for migrations 0:9. (TREEOUT 1 kb) [file 12870_2018_1593_MOESM5_ESM.treeout]

Results of 8 Migrations
0.283022 NA NA NA G10N:0.0273162 F11S:0
0.480978 NA NA NA (F11S:0,E07:0):0.0279907 H07:0
0.245203 NA NA NA D07:0 C12S:0.0376164
0.390885 NA NA NA B11S:0 E10S:0
0.375997 NA NA NA H06N:0 ((F09:0,((F11:0,E07:0):0.0279907,(C07S:0,B12S:0):0):0):0.024769,H07S:0):8.33947e-07
0.133431 NA NA NA (C07S:0,B12S:0):0 D09S:0.0138161
0.246653 NA NA NA (F09:0,((F11:0,E07:0):0.0279907,(C07S:0,B12S:0):0):0):0.024769 F09S:0
0.246845 NA NA NA H07S:0 B12S:0

Results of 9 Migrations
0.282806 NA NA NA G10:0.0272958 F11:0
0.490486 NA NA NA (F11:0,E07:0):0.0279641 H07:0
0.245381 NA NA NA D07:0 C12:0.0376335
0.390802 NA NA NA B11:0 E10:0
0.374222 NA NA NA H06:0 ((F09:0,((F11:0,E07:0):0.0279641,(C07:0,B12:0):1.62225):0):0.0243862,H07:0):4.48654e-06
0.114021 NA NA NA (C07:0,B12:0):1.62225 D09:0
0.247588 NA NA NA (F09:0,((F11:0,E07:0):0.0279641,(C07:0,B12:0):1.62225):0):0.0243862 F09:0
0.265545 NA NA NA H07:0 B12:0
0.965544 NA NA NA F09:0 (C07:0,B12:0):1.62225

Likelihood of 9 migrations
Starting ln(likelihood) with 0 migration events: 4174.55
Exiting ln(likelihood) with 1 migration events: 4314.25 
Exiting ln(likelihood) with 2 migration events: 4336.66
Exiting ln(likelihood) with 3 migration events: 4341.66
Exiting ln(likelihood) with 4 migration events: 4346.32
Exiting ln(likelihood) with 5 migration events: 4348.77
Exiting ln(likelihood) with 6 migration events: 4355.06
Exiting ln(likelihood) with 7 migration events: 4356.21
Exiting ln(likelihood) with 8 migration events: 4359.38 
Exiting ln(likelihood) with 9 migration events: 4360.99 
